# Supplementary material for: Transcriptomic and Metabolic Profiling Reveals a Lignin Metabolism Network Involved in Mesocotyl Elongation during Maize Seed Germination
Source: Plants (Basel). 2022 Apr 11;11(8):1034. doi: 10.3390/plants11081034 (PMC9027596; doi:10.3390/plants11081034)
Supplement: Supplementary file 1 [file plants-11-01034-s001.zip]

Archive with 1 entries (1 files):
- plants-1646395-supplementary.pdf
